# Supplementary material for: Difamilast, a Topical Phosphodiesterase 4 Inhibitor, Produces Soluble ST2 via the AHR–NRF2 Axis in Human Keratinocytes
Source: Int J Mol Sci. 2024 Jul 19;25(14):7910. doi: 10.3390/ijms25147910 (PMC11277015; doi:10.3390/ijms25147910)
Supplement: Supplementary file 1 [file ijms-25-07910-s001.zip]

Archive with 1 entries (1 files):
- ijms-3053258-supplementary.pdf
